# Supplementary material for: Seasonal Characterization of the Endophytic Fungal Microbiome of Mulberry (Morus spp.) Cultivars Resistant and Susceptible to Sclerotiniosis
Source: Microorganisms. 2021 Sep 28;9(10):2052. doi: 10.3390/microorganisms9102052 (PMC8537754; doi:10.3390/microorganisms9102052)
Supplement: Supplementary file 1 [file microorganisms-09-02052-s001.zip]

Archive with 1 entries (1 files):
- microorganisms-1371267-supplementary.pdf
